# Supplementary material for: Acidified drinking water improves motor function, prevents tremors and changes disease trajectory in Cln2R207X mice, a model of late infantile Batten disease
Source: Sci Rep. 2023 Nov 6;13:19229. doi: 10.1038/s41598-023-46283-w (PMC10628098; doi:10.1038/s41598-023-46283-w)
Supplement: Supplementary file 2 — Supplementary Table 1. [file 41598_2023_46283_MOESM2_ESM.xlsx]

## Sheet: Phylum
Supplementary Table 1. The gut microbiota compositions of Cln2R207X and wild-type (WT) mice are different and acidified drinking water alters them differently.
The gut bacterial composition of 3-month-old Cln2R207X and WT mice was analyzed by 16S rRNA gene sequencing in fecal pellets. Fold differences in the Table were calculated using
the raw abundances. Statistical comparisons of bacterial abundance at different taxonomical levels between group pairs were carried out using a Wald test;
p-values were corrected by False Discovery Rate (FDR).
Only the phyla that were differentially abundant in at least one of the comparisons are shown
Phylum	Cln2R207X on Acidified water vs. Cln2R207X on Non-acidified water		Cln2R207X on Acidified water vs. WT on Acidified water		Cln2R207X on Acidified water vs. WT on Non-acidified water		Cln2R207X on Non-acidified water vs. WT on Non-acidified water		WT on Acidified water vs. WT on Non-acidified water
	Fold change	FDR-adjusted p-value	Fold change	FDR-adjusted p-value	Fold change	FDR-adjusted p-value	Fold change	FDR-adjusted p-value	Fold change	FDR-adjusted p-value
Bacteroidetes	2.18787	0.00517982	-1.2036	0.653147	-1.30028	0.509128	1.68261	0.120896	-1.08033	0.952019
Patescibacteria	3.52091	0.0447839	1.85208	0.482269	-1.82426	0.509128	1.93005	0.411515	-3.37867	0.058109
Tenericutes	-1.79145	0.300174	2.98946	0.0404479	-3.7506	0.00520485	-6.71903	4.18454e-06	-11.2123	1.16598e-09
FDR: False discovery rate
Fold differences were
calculated using the raw
abundances.

## Sheet: Class
Only the classes that were differentially abundant in at least one of the comparisons are shown
Class	Cln2R207X on Acidified water vs. Cln2R207X on Non-acidified water		Cln2R207X on Acidified water vs. WT on Acidified water		Cln2R207X on Acidified water vs. WT on Non-acidified water		Cln2R207X on Non-acidified water vs. WT on Non-acidified water		WT on Acidified water vs. WT on Non-acidified water
	Fold change	FDR-adjusted p-value	Fold change	FDR-adjusted p-value	Fold change	FDR-adjusted p-value	Fold change	FDR-adjusted p-value	Fold change	FDR-adjusted p-value
Oxyphotobacteria	2.5113	0.203791	-6.35688	0.00481317	-3.04384	0.300175	-1.21206	0.887655	2.08844	0.441692
Saccharimonadia	2.67779	0.142241	2.7343	0.100563	-1.38392	0.958052	1.93493	0.355672	-3.78406	0.0204592
Alphaproteobacteria	2.56175	0.142241	-10.4138	1.04506e-06	-1.82622	0.500847	1.40277	0.779333	5.70241	0.000555577
Mollicutes	-2.53006	0.142241	4.92927	0.00128905	-1.95283	0.500847	-4.94077	0.00265974	-9.62603	1.22286e-06
FDR: False discovery rate
Fold differences were
calculated using the raw
abundances.

## Sheet: Order
Only the orders that were differentially abundant in at least one of the comparisons are shown
Order	Cln2R207X on Acidified water vs. Cln2R207X on Non-acidified water		Cln2R207X on Acidified water vs. WT on Acidified water		Cln2R207X on Acidified water vs. WT on Non-acidified water		Cln2R207X on Non-acidified water vs. WT on Non-acidified water		WT on Acidified water vs. WT on Non-acidified water
	Fold change	FDR-adjusted p-value	Fold change	FDR-adjusted p-value	Fold change	FDR-adjusted p-value	Fold change	FDR-adjusted p-value	Fold change	FDR-adjusted p-value
Flavobacteriales	-19.6496	0.0215615	-3.79359	0.660163	-3.77912	0.690795	-74.2581	0.0219846	1.00383	0.998572
Chloroplast	3.26094	0.108644	-10.9944	0.000416488	-3.7495	0.143133	-1.14982	0.928247	2.93222	0.463142
Erysipelotrichales	-2.30558	0.108644	-1.39934	0.660163	-1.33924	0.716318	-3.08772	0.0219846	1.04488	0.998572
Rhodospirillales	1.59204	0.863933	-56.7138	0.0388518	-14.0103	0.143133	-8.80022	0.20021	4.04801	0.763247
Rickettsiales	2.52657	0.139967	-12.1886	2.79946e-06	-1.75059	0.645667	1.44327	0.722646	6.96255	0.000525381
Betaproteobacteriales	-8.33323	1.81936e-05	-1.31044	0.807674	1.42994	0.690795	-5.82768	0.000325831	1.87384	0.494637
Pasteurellales	80.0363	4.67333e-05	-458.762	0.000285851	-457.171	0.000859404	-5.71204	0.646264	1.00348	0.998572
Anaeroplasmatales	-2.9497	0.0760033	4.61571	0.00171447	-2.30624	0.286283	-6.80273	9.06732e-05	-10.645	7.26335e-07
Mollicutes RF39	-4.12093	0.0940883	-18.2099	0.000268438	-67.2161	3.37835e-05	-276.993	2.11537e-09	-3.69118	0.494637
FDR: False discovery rate
Fold differences were
calculated using the raw
abundances.

## Sheet: Family
Only the families that were differentially abundant in at least one of the comparisons are shown
Family	Cln2R207X on Acidified water vs. Cln2R207X on Non-acidified water		Cln2R207X on Acidified water vs. WT on Acidified water		Cln2R207X on Acidified water vs. WT on Non-acidified water		Cln2R207X on Non-acidified water vs. WT on Non-acidified water		WT on Acidified water vs. WT on Non-acidified water
	Fold change	FDR-adjusted p-value	Fold change	FDR-adjusted p-value	Fold change	FDR-adjusted p-value	Fold change	FDR-adjusted p-value	Fold change	FDR-adjusted p-value
Atopobiaceae	-7.82914	4.35713e-07	-1.37862	0.751544	-1.41599	0.722129	-11.086	1.57165e-08	-1.02711	0.952432
Bacteroidaceae	-1.11782	0.901975	2.72506	0.049222	2.16204	0.206921	1.93415	0.291015	-1.26041	0.942264
Muribaculaceae	1.92528	0.0303337	1.10544	0.870318	-1.11903	0.821367	1.72049	0.112038	-1.23702	0.942264
Rikenellaceae	2.57518	0.0303337	-2.24833	0.0643263	-2.32107	0.0677602	1.10948	0.857283	-1.03235	0.942264
Flavobacteriaceae	-15.1444	0.0303337	-3.56427	0.711877	-4.3696	0.699625	-66.1751	0.0320761	-1.22595	0.942264
Uncultured bacterium-1	10.4814	0.0303337	-1.16118	0.988502	-1.02743	0.996587	10.2016	0.0361323	1.13018	0.942264
Uncultured bacterium-2	3.52331	0.110859	-10.0888	0.00319809	-4.56475	0.0677602	-1.29559	0.850066	2.21016	0.936191
Deferribacteraceae	1.05258	0.991925	-6.71604	0.0313432	-4.90868	0.0887312	-4.66349	0.112038	1.3682	0.942264
Enterococcaceae	5.47334	0.0316772	-293.991	3.33078e-16	-470.265	3.70192e-18	-85.9192	2.17237e-09	-1.59959	0.942264
Uncultured-1	4.11117	0.00810609	-25.1097	0.0397318	-30.8478	0.0524771	-7.50341	0.33699	-1.22852	0.942264
{Unknown Family} Clostridiales	13.6856	0.0961558	3.58558	0.114565	2.36778	0.390389	32.4045	0.0246254	-1.51432	0.942264
Clostridiaceae 1	-24.141	3.24037e-05	27.2453	2.65068e-05	42.7227	7.10724e-07	1.76972	0.747251	1.56808	0.942264
Eubacteriaceae	1.60445	0.490666	-8.22424	0.0177901	-2.14097	0.287521	-1.3344	0.770115	3.84136	0.787682
Family XIII	1.28255	0.630768	-2.04782	0.0534371	-2.41314	0.0281658	-1.88151	0.122532	-1.1784	0.942264
Ruminococcaceae	1.36665	0.722468	-1.69266	0.498308	-3.35174	0.0332535	-2.45253	0.122532	-1.98016	0.787682
Saccharimonadaceae	2.79754	0.0961558	2.40914	0.182689	-1.9675	0.390389	1.42188	0.747251	-4.73997	0.015487
Uncultured-2	2.79592	0.562599	-67.6267	0.0325925	-20.4089	0.0524771	-7.29954	0.277079	3.31359	0.942264
Burkholderiaceae	-5.87945	0.00264275	-1.2868	0.82416	1.47001	0.722129	-3.99961	0.0317619	1.89161	0.936191
Nitrosomonadaceae	21.1884	0.0316772	-2.21397	0.490561	-3.15299	0.272038	6.72011	0.317092	-1.42413	0.942264
Pasteurellaceae	87.8006	2.34145e-05	-387.793	0.000471616	-475.162	0.000677224	-5.41183	0.633984	-1.2253	0.942264
Anaeroplasmataceae	-2.77179	0.0387643	5.41186	0.000212174	-2.44386	0.0995786	-6.77387	1.52723e-05	-13.2258	2.64626e-09
Ambiguous_taxa-4	-26.7437	2.18582e-16	-27.3379	0.0397318	-33.5723	0.0524771	-897.847	3.65449e-06	-1.22805	0.942264
Uncultured bacterium-3	1.24586	0.901975	-13.2804	0.00473252	-61.7881	0.000152962	-49.5947	0.000266873	-4.65256	0.787682
FDR: False discovery rate
Fold differences were
calculated using the raw
abundances.

## Sheet: Genus
Only the genera that were differentially abundant in at least one of the comparisons are shown
Genus	Cln2R207X on Acidified water vs. Cln2R207X on Non-acidified water		Cln2R207X on Acidified water vs. WT on Acidified water		Cln2R207X on Acidified water vs. WT on Non-acidified water		Cln2R207X on Non-acidified water vs. WT on Non-acidified water		WT on Acidified water vs. WT on Non-acidified water
	Fold change	FDR-adjusted p-value	Fold change	FDR-adjusted p-value	Fold change	FDR-adjusted p-value	Fold change	FDR-adjusted p-value	Fold change	FDR-adjusted p-value
Coriobacteriaceae UCG-002	-9.14218	0.000683917	-1.34181	0.832373	1.03591	0.975109	-8.82523	0.00108973	1.39	0.98117
Parvibacter	-10.4718	0.00035533	1.00354	0.999944	-1.3007	0.848252	-13.6207	5.57623e-05	-1.30531	0.999762
Uncultured-2	-2.78888	0.114246	-3.88726	0.161103	-1.50077	0.734276	-4.18546	0.0391326	2.59018	0.829401
Ambiguous_taxa-1	-2.56771	0.114246	2.63035	0.0988609	3.35109	0.0421131	1.30509	0.763862	1.27401	0.980916
Uncultured Bacteroidales bacterium	2.55558	0.0808152	1.91458	0.273481	1.99898	0.267932	5.10855	0.000267691	1.04408	0.999893
Rikenella	3.24039	0.0525645	-4.2039	0.0090404	-2.83546	0.0970155	1.14281	0.909405	1.48262	0.877814
Rikenellaceae RC9 gut group	2.71729	0.142356	3.0296	0.0977179	3.71445	0.0569822	10.0932	3.50902e-05	1.22605	0.999762
Uncultured-3	-21.3639	0.019923	-3.23182	0.746841	-3.23647	0.734276	-69.1437	0.0322456	-1.00144	0.999893
Uncultured bacterium-3	9.66584	0.0142401	-1.16848	0.952915	-1.28086	0.892765	7.54634	0.0322456	-1.09618	0.999893
Uncultured bacterium-4	3.35807	0.142356	-10.0218	0.00461508	-2.98825	0.267932	1.12376	0.917942	3.35374	0.649105
Enterococcus	4.84753	0.0808152	-343.345	5.44958e-16	-300.682	3.72282e-15	-62.0278	1.33772e-07	1.14189	0.999893
Tetragenococcus	10.8668	0.00314321	-90.7503	0.00670206	-32.0985	0.0049201	-2.95381	0.501575	2.82724	0.976038
{Unknown Family} Clostridiales	13.4115	0.124749	4.24529	0.0977179	2.92932	0.344761	39.2865	0.0176902	-1.44924	0.976038
Christensenellaceae R-7 group	41.5987	0.0560572	1.38473	0.917738	1.29125	0.949885	53.7142	0.0322456	-1.0724	0.999893
Candidatus Arthromitus	1.27184	0.907863	118.752	0.00549919	670.74	9.4124e-05	853.075	5.67307e-06	5.64826	0.502987
Clostridium sensu stricto 1	-34.9197	2.52289e-05	37.3262	2.62196e-05	93.6877	2.38826e-08	2.68294	0.364866	2.50997	0.829401
Anaerofustis	1.47559	0.695912	-7.61342	0.047676	-1.62921	0.71987	-1.10411	0.923973	4.67307	0.649105
Family XIII AD3011 group	2.53889	0.144269	-3.6219	0.0429458	-4.68618	0.0204352	-1.84576	0.429798	-1.29385	0.98117
{Unknown Genus} Lachnospiraceae	-5.10252	0.166757	74.773	1.87418e-05	16.7455	0.0112487	3.28181	0.337267	-4.46525	0.649105
Eubacterium xylanophilum group	1.90802	0.314079	1.30137	0.783179	1.54486	0.616074	2.94762	0.044735	1.18711	0.999762
Ambiguous_taxa-6	10.7797	0.223154	10.4863	0.0265445	2.27633	0.678303	24.5382	0.0677556	-4.60665	0.649105
GCA-900066575	-1.83535	0.473125	4.28747	0.0236614	1.85202	0.499267	1.00908	0.985354	-2.31502	0.654768
Lachnospiraceae UCG-008	-2.41325	0.27421	7.33531	0.00322888	4.23256	0.0569822	1.75389	0.501575	-1.73307	0.876591
Tyzzerella	-9.92755	0.000640642	2.77529	0.268596	4.73181	0.0569822	-2.09805	0.321023	1.70498	0.876591
{Unknown Genus} Ruminococcaceae	-1.3695	0.790175	-1.53986	0.783179	-5.74453	0.113489	-7.86716	0.0384287	-3.73055	0.654768
Eubacterium coprostanoligenes group	105.622	2.16153e-16	-2.60755	0.155685	-5.51667	0.00616711	19.146	2.51323e-06	-2.11565	0.654768
Butyricicoccus	-4.71475	0.0924675	6.59499	0.0265445	1.97297	0.62736	-2.38967	0.369697	-3.34267	0.649105
GCA-900066225	1.61018	0.608695	-3.61892	0.103245	-8.00815	0.0396205	-4.97344	0.108216	-2.21286	0.876591
Intestinimonas	4.90185	0.114246	1.42031	0.783179	1.54236	0.730269	7.56041	0.0322456	1.08593	0.999893
Ruminiclostridium 5	-2.75748	0.144269	-1.30976	0.832373	-1.40073	0.769102	-3.86249	0.0427209	-1.06946	0.999893
Ruminiclostridium 6	96.8084	0.001061	6.67152	0.00427955	5.14363	0.0204352	497.947	4.25496e-06	-1.29705	0.98117
Ruminococcaceae NK4A214 group	-1.58266	0.361353	-1.26906	0.746841	-1.49955	0.498154	-2.37329	0.0424854	-1.18163	0.98117
Ruminococcaceae UCG-005	8.59627	0.0143144	-225.414	0.00172393	-226.605	0.00298865	-26.3609	0.102211	-1.00528	0.999893
Ruminococcaceae UCG-009	-3.33363	0.458309	16.2528	0.0201188	9.52263	0.0941661	2.85653	0.429798	-1.70675	0.976038
Ruminococcaceae UCG-014	1.19381	0.872312	-6.2908	0.0236506	-4.79813	0.0851793	-4.01917	0.103727	1.31109	0.999762
Subdoligranulum	-1.1189	0.894415	-1.87601	0.592081	-5.25978	0.0941661	-5.88517	0.044735	-2.8037	0.654768
{Unknown Genus} Erysipelotrichaceae	-11.1405	0.00054632	7.27952	0.00617624	3.59919	0.134785	-3.09527	0.168175	-2.02254	0.852994
Dubosiella	-4.99992	0.0271471	2.0375	0.480423	2.86939	0.233109	-1.7425	0.527661	1.40829	0.976038
Erysipelatoclostridium	-3.57433	0.144269	-4.16905	0.103996	-8.44728	0.0204352	-30.1933	1.56621e-05	-2.02619	0.876591
Faecalibaculum	-11.9543	3.54775e-05	7.13899	0.00281416	3.04186	0.147945	-3.92994	0.0433892	-2.34692	0.654768
Turicibacter	-1.47546	0.642089	-2.66672	0.103245	-5.39754	0.00298865	-7.96384	4.4471e-05	-2.02404	0.654768
Azospirillum sp. 47_25	1.89847	0.695912	-56.5989	0.0411914	-14.9293	0.0941661	-7.86384	0.202805	3.79113	0.877814
Ambiguous_taxa-7	2.29635	0.361353	-7.22331	0.0265445	-1.02804	0.975109	2.23371	0.364866	7.02627	0.239674
Bilophila	-1.84341	0.443206	1.00483	0.999944	-2.23745	0.374493	-4.12453	0.0322456	-2.24826	0.654768
Uncultured-9	19.1313	1.14095e-05	-1.50297	0.734038	-2.55566	0.268499	7.48584	0.00746765	-1.7004	0.876591
Parasutterella	-8.00278	0.000852337	-1.21275	0.913054	1.60717	0.704089	-4.97944	0.0183649	1.94908	0.829401
Rodentibacter	73.2888	1.14095e-05	-348.999	0.000826089	-349.088	0.00173224	-4.76318	0.527661	-1.00025	0.999893
Anaeroplasma	-3.62761	0.0616705	5.64753	0.00549919	-1.43823	0.734276	-5.21733	0.00903718	-8.12243	0.00356246
Ambiguous_taxa-8	-27.527	5.30601e-12	-25.9319	0.0598497	-26.2383	0.0941661	-722.261	1.71899e-05	-1.01182	0.999893
Uncultured bacterium-7	1.18074	0.882986	-11.5163	0.00470401	-40.4821	0.000467373	-34.2854	0.000403671	-3.51519	0.73625
FDR: False discovery rate
Fold differences were
calculated using the raw
abundances.
